# Supplementary material for: A Strategy for Gene Knockdown in Dinoflagellates
Source: Microorganisms. 2022 May 31;10(6):1131. doi: 10.3390/microorganisms10061131 (PMC9228228; doi:10.3390/microorganisms10061131)
Supplement: Supplementary file 1 [file microorganisms-10-01131-s001.zip]

Archive with 1 entries (1 files):
- microorganisms-1687113-supplementary.pdf
